# Supplementary material for: Sialic acids in pancreatic cancer cells drive tumour-associated macrophage differentiation via the Siglec receptors Siglec-7 and Siglec-9
Source: Nat Commun. 2021 Feb 24;12:1270. doi: 10.1038/s41467-021-21550-4 (PMC7904912; doi:10.1038/s41467-021-21550-4)
Supplement: Supplementary file 4 — Supplementary Data 1 [file 41467_2021_21550_MOESM4_ESM.xlsx]

## Sheet: Supplementary Data 1
	Differential gene expression of the identified myeloid cells.
		p-value	Average Log2FC	Percent 1	Percent 2	Adjusted p-value	Cluster	Gene
	CTSL	0	1.6362	0.881	0.437	0	moMac	CTSL
	CSTB	0	1.49668	0.995	0.925	0	moMac	CSTB
	FTL	0	1.30247	1	1	0	moMac	FTL
	CTSD	0	1.26415	0.992	0.812	0	moMac	CTSD		Percent 1	Percentage of expressing cells in the given cluster
	GPNMB	0	1.15118	0.9	0.403	0	moMac	GPNMB		Percent 2	Percentage of expressing cells in the other clusters
	MARCO	0	1.12776	0.558	0.102	0	moMac	MARCO
	CTSB	0	1.04537	0.992	0.933	0	moMac	CTSB
	LGALS3	0	0.957829	0.961	0.695	0	moMac	LGALS3
	FTH1	0	0.931109	1	1	0	moMac	FTH1
	CD63	1.53912e-304	0.787471	0.996	0.968	2.74502e-300	moMac	CD63
	CD68	1.389e-292	0.726141	0.976	0.798	2.47727e-288	moMac	CD68
	ACP5	1.24465e-269	1.04271	0.727	0.298	2.21983e-265	moMac	ACP5
	GLUL	2.69389e-253	0.767239	0.977	0.856	4.80455e-249	moMac	GLUL
	APOC1	1.49501e-245	1.04993	0.948	0.736	2.66635e-241	moMac	APOC1
	S100A11	5.58311e-238	0.470231	1	0.998	9.95748e-234	moMac	S100A11
	TXN	1.89852e-223	0.637897	0.956	0.821	3.38601e-219	moMac	TXN
	CYP27A1	1.48295e-219	0.627616	0.5	0.121	2.64484e-215	moMac	CYP27A1
	ALDOA	2.58001e-212	0.565093	0.982	0.929	4.60145e-208	moMac	ALDOA
	ADM	2.86544e-211	0.841898	0.517	0.144	5.11051e-207	moMac	ADM
	C15orf48	2.39081e-208	0.855323	0.823	0.466	4.26401e-204	moMac	C15orf48
	SPP1	1.45707e-207	1.95325	0.875	0.727	2.59868e-203	moMac	SPP1
	NUPR1	2.34809e-201	1.43929	0.6	0.253	4.18781e-197	moMac	NUPR1
	BCL2A1	2.01762e-199	0.708319	0.679	0.29	3.59842e-195	moMac	BCL2A1
	PLAUR	2.8573e-197	0.875353	0.836	0.513	5.096e-193	moMac	PLAUR
	RP11-290F20.3	2.82383e-195	0.524448	0.618	0.223	5.0363e-191	moMac	RP11-290F20.3
	S100A6	3.47277e-190	0.481161	1	0.996	6.19369e-186	moMac	S100A6
	ATP6V1F	2.93595e-183	0.495596	0.973	0.874	5.23627e-179	moMac	ATP6V1F
	PLA2G7	5.98588e-183	0.600851	0.501	0.149	1.06758e-178	moMac	PLA2G7
	AQP9	1.78354e-182	0.378796	0.378	0.068	3.18094e-178	moMac	AQP9
	VIM	4.07142e-182	0.503793	1	0.995	7.26138e-178	moMac	VIM
	SLC11A1	3.15442e-180	0.621357	0.767	0.419	5.62592e-176	moMac	SLC11A1
	APOE	1.21207e-171	0.858676	0.945	0.776	2.16173e-167	moMac	APOE
	BRI3	8.30061e-163	0.501681	0.824	0.54	1.48041e-158	moMac	BRI3
	PRDX1	2.21737e-161	0.501419	0.952	0.826	3.95468e-157	moMac	PRDX1
	ASAH1	2.73965e-157	0.537204	0.913	0.697	4.88617e-153	moMac	ASAH1
	PLD3	5.70245e-157	0.806176	0.661	0.362	1.01703e-152	moMac	PLD3
	SDC2	4.20708e-151	0.549773	0.438	0.136	7.50334e-147	moMac	SDC2
	GSTO1	2.30503e-150	0.509962	0.925	0.788	4.11102e-146	moMac	GSTO1
	GCHFR	1.55793e-149	0.619482	0.502	0.188	2.77856e-145	moMac	GCHFR
	FBP1	1.91192e-143	0.731839	0.675	0.374	3.4099e-139	moMac	FBP1
	SOD2	4.52878e-143	0.658999	0.785	0.492	8.07708e-139	moMac	SOD2
	CCL7	1.75683e-140	0.921927	0.205	0.012	3.1333e-136	moMac	CCL7
	CTSA	1.46774e-136	0.483055	0.759	0.478	2.61771e-132	moMac	CTSA
	S100A10	4.10229e-134	0.533442	0.993	0.971	7.31643e-130	moMac	S100A10
	LAMP1	1.74156e-132	0.46739	0.766	0.485	3.10607e-128	moMac	LAMP1
	PMP22	1.07198e-130	0.403055	0.545	0.231	1.91187e-126	moMac	PMP22
	MIF	6.42818e-126	0.757744	0.881	0.75	1.14647e-121	moMac	MIF
	IL4I1	6.96939e-125	0.439359	0.417	0.139	1.24299e-120	moMac	IL4I1
	NPL	5.79163e-124	0.369897	0.444	0.158	1.03294e-119	moMac	NPL
	APLP2	9.22551e-124	0.449595	0.863	0.659	1.64537e-119	moMac	APLP2
	VAT1	7.71777e-123	0.337918	0.397	0.126	1.37647e-118	moMac	VAT1
	IL8	1.13095e-122	1.27203	0.488	0.21	2.01706e-118	moMac	IL8
	OTOA	5.79494e-120	0.334243	0.334	0.085	1.03353e-115	moMac	OTOA
	TIMP1	1.72988e-118	0.932941	0.964	0.893	3.08524e-114	moMac	TIMP1
	FCER1G	3.57746e-117	0.426274	0.997	0.978	6.38041e-113	moMac	FCER1G
	C19orf59	7.79787e-114	0.426086	0.325	0.087	1.39075e-109	moMac	C19orf59
	CXCL3	1.18548e-113	0.990154	0.36	0.113	2.1143e-109	moMac	CXCL3
	CCL18	1.4322e-113	1.22896	0.216	0.03	2.55433e-109	moMac	CCL18
	ANXA2	3.66918e-112	0.364273	0.986	0.941	6.54399e-108	moMac	ANXA2
	CCL2	5.49311e-111	2.04938	0.505	0.262	9.79696e-107	moMac	CCL2
	CD44	6.63474e-109	0.430902	0.86	0.663	1.18331e-104	moMac	CD44
	LGALS1	2.0797e-108	0.420195	0.997	0.982	3.70914e-104	moMac	LGALS1
	PSAP	1.15023e-106	0.529583	0.995	0.982	2.05144e-102	moMac	PSAP
	CAPG	1.34736e-105	0.390067	0.962	0.878	2.40302e-101	moMac	CAPG
	RPS27L	1.7166e-105	0.373291	0.949	0.857	3.06156e-101	moMac	RPS27L
	HEXB	8.93044e-104	0.436042	0.747	0.514	1.59274e-99	moMac	HEXB
	PKM	7.08022e-103	0.392672	0.93	0.84	1.26276e-98	moMac	PKM
	NCF2	7.98544e-102	0.377806	0.66	0.384	1.4242e-97	moMac	NCF2
	FABP5	1.23646e-99	0.680462	0.847	0.704	2.20523e-95	moMac	FABP5
	MGST3	1.58752e-99	0.396092	0.79	0.593	2.83134e-95	moMac	MGST3
	SCD	2.76077e-99	0.355286	0.341	0.112	4.92383e-95	moMac	SCD
	PLIN2	4.15802e-99	0.73257	0.688	0.451	7.41583e-95	moMac	PLIN2
	TREM1	3.20899e-97	0.371095	0.493	0.223	5.72323e-93	moMac	TREM1
	DAB2	2.64493e-96	0.366371	0.621	0.337	4.71723e-92	moMac	DAB2
	SLAMF9	7.79132e-95	0.256232	0.169	0.019	1.38958e-90	moMac	SLAMF9
	BCAP31	4.12341e-94	0.373352	0.74	0.525	7.3541e-90	moMac	BCAP31
	ERO1L	8.57239e-93	0.380522	0.427	0.188	1.52889e-88	moMac	ERO1L
	IFI6	1.98112e-92	0.74079	0.81	0.647	3.53332e-88	moMac	IFI6
	CTSZ	1.3033e-91	0.618505	0.784	0.641	2.32443e-87	moMac	CTSZ
	RALA	3.61614e-91	0.400945	0.519	0.273	6.44939e-87	moMac	RALA
	EMP3	7.84052e-91	0.375635	0.904	0.755	1.39836e-86	moMac	EMP3
	LGMN	8.92908e-91	0.633347	0.537	0.286	1.5925e-86	moMac	LGMN
	TCEB2	9.48594e-91	0.309071	0.978	0.927	1.69182e-86	moMac	TCEB2
	WBP5	1.85361e-89	0.328634	0.447	0.2	3.30592e-85	moMac	WBP5
	TGM2	3.60613e-89	0.348392	0.347	0.125	6.43154e-85	moMac	TGM2
	IL1RN	8.57265e-89	0.664612	0.335	0.12	1.52893e-84	moMac	IL1RN
	CCL3	5.08118e-88	0.789371	0.533	0.285	9.06228e-84	moMac	CCL3
	CD9	3.6095e-86	0.339705	0.858	0.627	6.43754e-82	moMac	CD9
	SDCBP	3.78e-86	0.336685	0.929	0.813	6.74163e-82	moMac	SDCBP
	INHBA	5.81018e-86	0.391521	0.186	0.032	1.03625e-81	moMac	INHBA
	ABCA1	1.02195e-83	0.255711	0.326	0.114	1.82265e-79	moMac	ABCA1
	ANXA5	1.12127e-83	0.302862	0.956	0.886	1.99979e-79	moMac	ANXA5
	CYSTM1	5.54991e-83	0.326522	0.612	0.369	9.89826e-79	moMac	CYSTM1
	TFRC	1.43227e-82	0.355254	0.433	0.195	2.55445e-78	moMac	TFRC
	LIPA	1.84204e-79	0.544255	0.687	0.474	3.28527e-75	moMac	LIPA
	GAPDH	9.4744e-79	0.451611	1	0.999	1.68976e-74	moMac	GAPDH
	GM2A	1.35507e-77	0.435233	0.465	0.239	2.41677e-73	moMac	GM2A
	CXCL2	1.93966e-77	0.694027	0.367	0.158	3.45939e-73	moMac	CXCL2
	RNASE1	3.64956e-77	1.06578	0.433	0.229	6.50899e-73	moMac	RNASE1
	TPI1	1.20424e-75	0.384241	0.947	0.903	2.14776e-71	moMac	TPI1
	RAB13	2.05671e-74	0.299123	0.548	0.315	3.66814e-70	moMac	RAB13
	NOP10	2.07028e-74	0.339382	0.895	0.79	3.69234e-70	moMac	NOP10
	CREG1	2.71975e-74	0.352298	0.661	0.439	4.85068e-70	moMac	CREG1
	MGST1	1.23687e-73	0.349935	0.363	0.155	2.20595e-69	moMac	MGST1
	CEBPB	2.53812e-73	0.388239	0.899	0.782	4.52673e-69	moMac	CEBPB
	P4HA1	3.27231e-73	0.26399	0.366	0.158	5.83616e-69	moMac	P4HA1
	VCAN	7.57581e-72	0.338426	0.529	0.277	1.35114e-67	moMac	VCAN
	HLA-A	2.58412e-71	0.308908	0.998	0.997	4.60879e-67	moMac	HLA-A
	CNIH4	3.03212e-70	0.32357	0.538	0.317	5.40779e-66	moMac	CNIH4
	TIMP2	5.12598e-70	0.339301	0.654	0.439	9.14219e-66	moMac	TIMP2
	LDHA	1.71025e-68	0.451433	0.892	0.818	3.05023e-64	moMac	LDHA
	CES1	1.65222e-67	0.301178	0.191	0.047	2.94673e-63	moMac	CES1
	CALM1	4.36217e-66	0.358601	0.912	0.854	7.77993e-62	moMac	CALM1
	OLR1	1.47413e-65	0.413898	0.599	0.377	2.62911e-61	moMac	OLR1
	ATF5	2.17503e-65	0.293398	0.349	0.155	3.87916e-61	moMac	ATF5
	FN1	2.9939e-65	0.684208	0.604	0.403	5.33961e-61	moMac	FN1
	ATOX1	3.90705e-65	0.345716	0.748	0.58	6.96823e-61	moMac	ATOX1
	LTA4H	6.12098e-65	0.331516	0.566	0.36	1.09168e-60	moMac	LTA4H
	PDXK	4.64363e-64	0.267417	0.499	0.285	8.28192e-60	moMac	PDXK
	ENO1	6.38326e-64	0.319299	0.944	0.889	1.13845e-59	moMac	ENO1
	FNDC3B	3.78373e-63	0.255279	0.426	0.22	6.74828e-59	moMac	FNDC3B
	CTSC	6.67543e-63	0.44654	0.857	0.806	1.19056e-58	moMac	CTSC
	LRPAP1	3.6316e-62	0.315384	0.64	0.453	6.47696e-58	moMac	LRPAP1
	NINJ1	1.13949e-61	0.296659	0.538	0.33	2.03228e-57	moMac	NINJ1
	G0S2	2.30424e-61	0.514586	0.316	0.131	4.10961e-57	moMac	G0S2
	SLC2A3	9.49751e-60	0.438062	0.606	0.406	1.69388e-55	moMac	SLC2A3
	SDS	6.63572e-59	0.523244	0.353	0.166	1.18348e-54	moMac	SDS
	GLIPR2	5.18434e-58	0.276856	0.54	0.338	9.24628e-54	moMac	GLIPR2
	CFD	2.24799e-57	0.371341	0.555	0.339	4.00929e-53	moMac	CFD
	PLTP	3.74845e-57	0.283434	0.342	0.159	6.68535e-53	moMac	PLTP
	PGK1	4.93795e-57	0.36108	0.79	0.663	8.80683e-53	moMac	PGK1
	CALR	1.63362e-54	0.32484	0.837	0.714	2.91356e-50	moMac	CALR
	GRB2	5.1674e-54	0.266408	0.646	0.458	9.21606e-50	moMac	GRB2
	FPR3	2.65414e-52	0.301037	0.474	0.282	4.73366e-48	moMac	FPR3
	MMP9	1.99381e-51	0.696678	0.172	0.049	3.55596e-47	moMac	MMP9
	P4HB	4.57784e-51	0.255652	0.728	0.549	8.16459e-47	moMac	P4HB
	CHI3L1	1.07135e-49	0.410847	0.139	0.033	1.91076e-45	moMac	CHI3L1
	ATP6V0B	1.70438e-49	0.272949	0.894	0.84	3.03977e-45	moMac	ATP6V0B
	BNIP3L	1.47679e-48	0.283199	0.62	0.442	2.63385e-44	moMac	BNIP3L
	UPP1	2.09761e-48	0.261057	0.623	0.438	3.74109e-44	moMac	UPP1
	CXCL5	1.03498e-47	0.426823	0.116	0.022	1.84589e-43	moMac	CXCL5
	GRN	8.17664e-46	0.326744	0.953	0.956	1.4583e-41	moMac	GRN
	MSR1	4.59283e-45	0.289273	0.585	0.395	8.19131e-41	moMac	MSR1
	LCN2	8.07841e-45	0.257452	0.469	0.286	1.44079e-40	moMac	LCN2
	MS4A4A	5.86111e-44	0.287801	0.65	0.472	1.04533e-39	moMac	MS4A4A
	LY6E	4.8454e-42	0.401193	0.723	0.596	8.64178e-38	moMac	LY6E
	CCL20	4.94873e-42	0.713385	0.224	0.096	8.82607e-38	moMac	CCL20
	IFI30	7.77769e-42	0.272656	0.659	0.483	1.38715e-37	moMac	IFI30
	HSP90B1	8.20947e-41	0.298661	0.828	0.729	1.46416e-36	moMac	HSP90B1
	MMP14	2.98421e-40	0.2676	0.461	0.296	5.32233e-36	moMac	MMP14
	CTSS	7.15526e-39	0.291636	0.955	0.945	1.27614e-34	moMac	CTSS
	CD59	1.59572e-37	0.274583	0.668	0.53	2.84597e-33	moMac	CD59
	CD14	1.47063e-36	0.28386	0.83	0.7	2.62287e-32	moMac	CD14
	TGFBI	2.40677e-36	0.381162	0.724	0.632	4.29248e-32	moMac	TGFBI
	PPP1R15A	4.3371e-35	0.298147	0.504	0.358	7.73523e-31	moMac	PPP1R15A
	JUN	1.33779e-33	0.377438	0.789	0.707	2.38595e-29	moMac	JUN
	RETN	2.68971e-33	0.550945	0.347	0.209	4.7971e-29	moMac	RETN
	PPDPF	4.72817e-31	0.262906	0.81	0.741	8.43269e-27	moMac	PPDPF
	BLVRB	5.30177e-31	0.261989	0.586	0.451	9.45571e-27	moMac	BLVRB
	HSPA5	8.668e-30	0.262293	0.642	0.516	1.54594e-25	moMac	HSPA5
	RGCC	1.07348e-26	0.33875	0.532	0.4	1.91455e-22	moMac	RGCC
	ISG15	2.14875e-26	0.523415	0.653	0.558	3.8323e-22	moMac	ISG15
	HSPB1	5.44083e-26	0.268128	0.849	0.789	9.70372e-22	moMac	HSPB1
	CD163	4.25309e-23	0.257792	0.664	0.563	7.58539e-19	moMac	CD163
	IER3	7.42527e-19	0.345033	0.574	0.488	1.3243e-14	moMac	IER3
	CCL4	9.44294e-17	0.393656	0.388	0.293	1.68415e-12	moMac	CCL4
	HAMP	5.71993e-16	0.308957	0.191	0.114	1.02015e-11	moMac	HAMP
	MT1X	4.00564e-13	0.670399	0.572	0.507	7.14406e-09	moMac	MT1X
	MMP7	7.53332e-13	0.290994	0.481	0.394	1.34357e-08	moMac	MMP7
	IFI27	4.22692e-08	0.508065	0.6	0.566	0.000753871	moMac	IFI27
	MT2A	3.77281e-07	0.378971	0.923	0.931	0.00672881	moMac	MT2A
	MT1G	0.000669307	0.56461	0.222	0.192	1	moMac	MT1G
	NFKBIA	0.000785659	0.267938	0.763	0.779	1	moMac	NFKBIA
	HLA-DQA1	0	0.977707	0.993	0.837	0	moDCs	HLA-DQA1
	HLA-DQB1	0	0.933477	0.996	0.914	0	moDCs	HLA-DQB1
	CD74	1.59254e-300	0.660001	1	0.999	2.84029e-296	moDCs	CD74
	HLA-DRB1	5.47297e-275	0.734726	1	0.985	9.76103e-271	moDCs	HLA-DRB1
	HLA-DPB1	1.69889e-263	0.759195	0.999	0.969	3.02997e-259	moDCs	HLA-DPB1
	HLA-DPA1	5.83383e-255	0.71168	1	0.975	1.04046e-250	moDCs	HLA-DPA1
	HLA-DRA	1.84458e-254	0.66971	1	0.997	3.28982e-250	moDCs	HLA-DRA
	FCER1A	6.22255e-230	1.11225	0.454	0.08	1.10979e-225	moDCs	FCER1A
	CD1C	1.31192e-168	0.749946	0.393	0.086	2.33981e-164	moDCs	CD1C
	CLEC10A	6.64535e-162	0.760769	0.547	0.204	1.1852e-157	moDCs	CLEC10A
	AMICA1	4.45833e-154	0.594889	0.648	0.304	7.95144e-150	moDCs	AMICA1
	CD1E	4.77632e-153	0.700244	0.35	0.073	8.51856e-149	moDCs	CD1E
	CST3	5.93942e-126	0.465784	0.997	0.999	1.0593e-121	moDCs	CST3
	MS4A6A	8.04399e-118	0.562626	0.889	0.771	1.43464e-113	moDCs	MS4A6A
	PPA1	3.13875e-113	0.608413	0.716	0.475	5.59795e-109	moDCs	PPA1
	RPS4X	5.31657e-103	0.299451	1	1	9.4821e-99	moDCs	RPS4X
	CSF2RA	5.73401e-100	0.431735	0.613	0.339	1.02266e-95	moDCs	CSF2RA
	HLA-DMA	7.97494e-94	0.343144	0.974	0.895	1.42233e-89	moDCs	HLA-DMA
	RPS23	4.16824e-92	0.27539	1	1	7.43406e-88	moDCs	RPS23
	CXCR4	7.40772e-89	0.512756	0.896	0.801	1.32117e-84	moDCs	CXCR4
	HLA-DMB	8.98417e-84	0.351668	0.892	0.703	1.60233e-79	moDCs	HLA-DMB
	TSC22D3	6.84028e-82	0.423118	0.885	0.733	1.21996e-77	moDCs	TSC22D3
	RNASE6	2.94261e-78	0.481911	0.808	0.629	5.24814e-74	moDCs	RNASE6
	RPS3A	7.42364e-78	0.272436	0.999	0.997	1.32401e-73	moDCs	RPS3A
	PABPC1	3.81489e-76	0.326344	0.972	0.912	6.80386e-72	moDCs	PABPC1
	STK17B	3.89579e-75	0.354176	0.552	0.303	6.94815e-71	moDCs	STK17B
	CCL17	3.36734e-74	1.27955	0.181	0.036	6.00564e-70	moDCs	CCL17
	RPL4	3.69503e-72	0.265589	0.992	0.975	6.59009e-68	moDCs	RPL4
	CST7	5.19203e-71	0.378674	0.323	0.124	9.25999e-67	moDCs	CST7
	EEF1A1	3.64649e-70	0.264678	1	1	6.50351e-66	moDCs	EEF1A1
	RP11-347P5.1	2.10841e-68	0.364998	0.427	0.206	3.76035e-64	moDCs	RP11-347P5.1
	LST1	1.4318e-66	0.29455	0.949	0.857	2.55362e-62	moDCs	LST1
	PPP1R14A	2.75899e-65	0.358087	0.276	0.101	4.92065e-61	moDCs	PPP1R14A
	HLA-DQB2	1.0207e-64	0.414175	0.166	0.035	1.82042e-60	moDCs	HLA-DQB2
	AREG	6.29237e-62	0.468023	0.315	0.128	1.12224e-57	moDCs	AREG
	F13A1	2.1831e-60	0.279115	0.341	0.147	3.89357e-56	moDCs	F13A1
	RGS2	1.08077e-58	0.552055	0.728	0.544	1.92756e-54	moDCs	RGS2
	SMAP2	2.33669e-57	0.273913	0.57	0.35	4.16749e-53	moDCs	SMAP2
	GPR183	3.04724e-56	0.473319	0.765	0.592	5.43475e-52	moDCs	GPR183
	S100B	2.33555e-52	0.748302	0.257	0.103	4.16545e-48	moDCs	S100B
	REL	2.47325e-51	0.329128	0.593	0.408	4.41105e-47	moDCs	REL
	FGL2	4.13982e-51	0.299296	0.685	0.481	7.38337e-47	moDCs	FGL2
	TMEM66	5.07007e-50	0.275633	0.858	0.749	9.04247e-46	moDCs	TMEM66
	FKBP5	1.33143e-49	0.275667	0.708	0.527	2.37461e-45	moDCs	FKBP5
	LIMD2	1.61018e-49	0.273327	0.541	0.347	2.87176e-45	moDCs	LIMD2
	LGALS2	6.89106e-48	0.369867	0.38	0.2	1.22902e-43	moDCs	LGALS2
	HCLS1	3.18481e-46	0.250562	0.732	0.57	5.68011e-42	moDCs	HCLS1
	PKIB	1.49573e-45	0.292125	0.374	0.194	2.66764e-41	moDCs	PKIB
	FAM26F	1.00404e-42	0.345256	0.641	0.464	1.7907e-38	moDCs	FAM26F
	CELF2	6.88099e-40	0.254973	0.658	0.484	1.22722e-35	moDCs	CELF2
	ZFP36L2	4.20857e-37	0.285877	0.829	0.722	7.50599e-33	moDCs	ZFP36L2
	HERPUD1	1.01388e-36	0.327429	0.822	0.692	1.80825e-32	moDCs	HERPUD1
	RGS1	6.58772e-36	0.285759	0.91	0.814	1.17492e-31	moDCs	RGS1
	LTB	4.81237e-35	0.542977	0.347	0.2	8.58286e-31	moDCs	LTB
	COTL1	7.81611e-33	0.282683	0.939	0.893	1.394e-28	moDCs	COTL1
	CPVL	1.57829e-30	0.329904	0.616	0.486	2.81488e-26	moDCs	CPVL
	WDR74	7.91541e-30	0.264937	0.503	0.358	1.41171e-25	moDCs	WDR74
	IFITM2	8.761e-27	0.256981	0.77	0.661	1.56253e-22	moDCs	IFITM2
	PLAC8	6.2861e-23	0.288546	0.381	0.247	1.12113e-18	moDCs	PLAC8
	CXCL9	1.3219e-22	0.393423	0.105	0.037	2.35762e-18	moDCs	CXCL9
	COL3A1	1.43775e-22	0.250334	0.448	0.326	2.56423e-18	moDCs	COL3A1
	CRIP1	1.74901e-20	0.295577	0.515	0.389	3.11935e-16	moDCs	CRIP1
	BIRC3	5.29962e-18	0.449676	0.216	0.126	9.45188e-14	moDCs	BIRC3
	HLA-DQA2	3.23527e-16	0.541597	0.435	0.387	5.7701e-12	moDCs	HLA-DQA2
	IL7R	4.92863e-11	0.265454	0.244	0.172	8.79021e-07	moDCs	IL7R
	CREM	3.91525e-10	0.254055	0.425	0.354	6.98285e-06	moDCs	CREM
	IGJ	5.50933e-08	0.338085	0.253	0.19	0.00098259	moDCs	IGJ
	PPY	3.43974e-06	0.417043	0.235	0.189	0.0613478	moDCs	PPY
	PRSS1	0	1.66371	0.817	0.199	0	trMac	PRSS1
	CLPS	0	1.28128	0.674	0.087	0	trMac	CLPS
	CTRB1	0	1.26558	0.71	0.126	0	trMac	CTRB1
	CTRB2	0	1.18037	0.86	0.326	0	trMac	CTRB2
	CPA1	0	1.06158	0.607	0.095	0	trMac	CPA1
	CPB1	0	1.01654	0.667	0.121	0	trMac	CPB1
	CTRC	0	1.01482	0.672	0.105	0	trMac	CTRC
	PNLIP	0	1.00087	0.559	0.054	0	trMac	PNLIP
	CELA3A	0	0.966292	0.652	0.115	0	trMac	CELA3A
	SYCN	0	0.908204	0.549	0.046	0	trMac	SYCN
	FXYD2	0	0.877598	0.759	0.211	0	trMac	FXYD2
	PLA2G1B	0	0.763495	0.551	0.08	0	trMac	PLA2G1B
	AMY2A	3.24513e-307	0.777993	0.422	0.032	5.78769e-303	trMac	AMY2A
	CELA2A	4.99949e-273	0.540929	0.353	0.02	8.91658e-269	trMac	CELA2A
	CELA3B	2.46772e-267	0.592309	0.405	0.04	4.40119e-263	trMac	CELA3B
	GP2	5.63636e-257	0.546142	0.422	0.051	1.00525e-252	trMac	GP2
	INS	1.046e-217	1.07897	0.963	0.721	1.86554e-213	trMac	INS
	CPA2	5.66489e-214	0.406853	0.382	0.051	1.01033e-209	trMac	CPA2
	CEL	7.95285e-203	0.453717	0.33	0.036	1.41839e-198	trMac	CEL
	GPR34	3.65067e-191	0.689175	0.644	0.241	6.51098e-187	trMac	GPR34
	SLC4A4	7.38687e-186	0.423299	0.397	0.071	1.31745e-181	trMac	SLC4A4
	PRSS3	2.0304e-156	0.417441	0.405	0.095	3.62121e-152	trMac	PRSS3
	CLU	3.11986e-156	0.51896	0.583	0.221	5.56427e-152	trMac	CLU
	RGS11	1.92821e-149	0.696648	0.962	0.802	3.43895e-145	trMac	RGS1
	FCGBP	3.07449e-145	0.818263	0.374	0.084	5.48335e-141	trMac	FCGBP
	HERPUD11	1.73779e-140	0.605752	0.903	0.673	3.09935e-136	trMac	HERPUD1
	REG1A	4.00559e-140	0.661491	0.76	0.45	7.14397e-136	trMac	REG1A
	PNLIPRP1	5.12214e-139	0.252945	0.243	0.028	9.13533e-135	trMac	PNLIPRP1
	CFTR	8.94191e-134	0.335827	0.371	0.089	1.59479e-129	trMac	CFTR
	HTRA1	2.57027e-129	0.565684	0.457	0.155	4.58407e-125	trMac	HTRA1
	A2M	9.15719e-125	0.558242	0.74	0.44	1.63318e-120	trMac	A2M
	TREM2	1.24472e-124	0.631582	0.782	0.487	2.21995e-120	trMac	TREM2
	GPX1	3.11386e-116	0.345794	1	0.998	5.55356e-112	trMac	GPX1
	GATM	1.97171e-106	0.305933	0.402	0.13	3.51654e-102	trMac	GATM
	C3	2.13277e-106	0.632437	0.627	0.355	3.8038e-102	trMac	C3
	C1QC	3.13378e-104	0.550536	0.846	0.591	5.5891e-100	trMac	C1QC
	C1QB	2.43372e-97	0.532487	0.857	0.617	4.34053e-93	trMac	C1QB
	OLFML3	8.16108e-84	0.341343	0.312	0.098	1.45553e-79	trMac	OLFML3
	LPAR6	5.95122e-83	0.397731	0.571	0.301	1.0614e-78	trMac	LPAR6
	MARCKS	5.75807e-81	0.418975	0.708	0.453	1.02695e-76	trMac	MARCKS
	SPINK1	1.08671e-78	0.413285	0.771	0.559	1.93815e-74	trMac	SPINK1
	PLD4	3.08922e-78	0.315783	0.476	0.211	5.50963e-74	trMac	PLD4
	RGS10	3.90959e-77	0.3599	0.902	0.761	6.97276e-73	trMac	RGS10
	ADORA3	6.07809e-77	0.296225	0.427	0.18	1.08403e-72	trMac	ADORA3
	CD91	7.95183e-77	0.574809	0.842	0.664	1.41821e-72	trMac	CD9
	YWHAH	6.70088e-73	0.394351	0.871	0.708	1.1951e-68	trMac	YWHAH
	HLA-DPB11	1.14747e-70	0.351452	0.998	0.971	2.04652e-66	trMac	HLA-DPB1
	LTC4S	1.24056e-66	0.285389	0.347	0.139	2.21253e-62	trMac	LTC4S
	ITM2B	2.70885e-60	0.31533	0.993	0.982	4.83123e-56	trMac	ITM2B
	C1QA	4.79501e-60	0.289481	0.873	0.667	8.5519e-56	trMac	C1QA
	SGK1	3.55342e-59	0.420168	0.774	0.589	6.33753e-55	trMac	SGK1
	PLVAP	5.44374e-59	0.266883	0.402	0.191	9.70892e-55	trMac	PLVAP
	APOE1	6.3033e-57	0.498479	0.924	0.806	1.12419e-52	trMac	APOE
	REG1B	1.89965e-56	0.288727	0.341	0.151	3.38803e-52	trMac	REG1B
	MT-ND3	9.4871e-55	0.301337	0.995	0.992	1.69202e-50	trMac	MT-ND3
	MEF2C	8.84414e-54	0.322924	0.661	0.438	1.57735e-49	trMac	MEF2C
	AXL	9.44101e-53	0.284862	0.436	0.225	1.6838e-48	trMac	AXL
	ANXA4	1.09766e-51	0.331115	0.65	0.456	1.95768e-47	trMac	ANXA4
	HLA-DPA11	6.43044e-51	0.278064	0.999	0.976	1.14687e-46	trMac	HLA-DPA1
	AKR1B1	2.31058e-39	0.274149	0.591	0.413	4.12091e-35	trMac	AKR1B1
	BIN1	1.76132e-38	0.252326	0.36	0.198	3.14131e-34	trMac	BIN1
	C3AR1	4.18467e-37	0.253031	0.59	0.407	7.46335e-33	trMac	C3AR1
	CKLF	5.5008e-35	0.257586	0.836	0.739	9.81067e-31	trMac	CKLF
	ALOX5AP	8.37125e-31	0.300241	0.864	0.776	1.49301e-26	trMac	ALOX5AP
	APOC11	2.05832e-28	0.398316	0.879	0.786	3.67101e-24	trMac	APOC1
	LIPA1	2.34838e-23	0.270302	0.642	0.517	4.18834e-19	trMac	LIPA
	SEPP1	1.41384e-19	0.337375	0.259	0.153	2.52158e-15	trMac	SEPP1
	CPM	8.17015e-19	0.261219	0.471	0.354	1.45715e-14	trMac	CPM
	HLA-DRB5	5.98089e-17	0.711138	0.259	0.171	1.06669e-12	trMac	HLA-DRB5
	CCL3L1	7.6369e-06	0.383391	0.177	0.132	0.136204	trMac	CCL3L1
	S100A12	0	1.62253	0.579	0.059	0	Monocytes	S100A12
	FCN1	0	1.50646	0.888	0.21	0	Monocytes	FCN1
	S100A8	1.05952e-257	2.58853	0.954	0.464	1.88965e-253	Monocytes	S100A8
	S100A9	4.66814e-238	2.3839	0.988	0.643	8.32562e-234	Monocytes	S100A9
	APOBEC3A	6.57338e-179	0.837773	0.323	0.029	1.17236e-174	Monocytes	APOBEC3A
	S100A4	4.48148e-163	0.764987	1	0.963	7.99271e-159	Monocytes	S100A4
	VCAN1	6.37204e-161	1.07979	0.788	0.312	1.13645e-156	Monocytes	VCAN
	CFP	2.80047e-148	0.523644	0.48	0.097	4.99463e-144	Monocytes	CFP
	LYZ	4.97677e-142	0.964026	1	0.951	8.87607e-138	Monocytes	LYZ
	CSTA	6.50446e-135	0.70399	0.968	0.699	1.16007e-130	Monocytes	CSTA
	H3F3A	8.62306e-112	0.435128	1	0.996	1.53792e-107	Monocytes	H3F3A
	S100A61	1.72429e-107	0.482622	1	0.997	3.07527e-103	Monocytes	S100A6
	CD300E	2.24622e-94	0.475494	0.401	0.103	4.00614e-90	Monocytes	CD300E
	SELL	8.4183e-85	0.449866	0.457	0.145	1.5014e-80	Monocytes	SELL
	SH3BGRL3	6.98329e-81	0.387142	1	0.995	1.24547e-76	Monocytes	SH3BGRL3
	RPS9	2.25534e-80	0.349522	1	1	4.02241e-76	Monocytes	RPS9
	STXBP2	1.18234e-76	0.551237	0.739	0.434	2.1087e-72	Monocytes	STXBP2
	LILRA5	1.01956e-75	0.321502	0.319	0.078	1.81838e-71	Monocytes	LILRA5
	FPR1	6.38029e-75	0.57573	0.761	0.458	1.13793e-70	Monocytes	FPR1
	LST11	7.53032e-73	0.504388	0.98	0.871	1.34303e-68	Monocytes	LST1
	SERPINA1	7.85347e-69	0.426147	0.959	0.762	1.40067e-64	Monocytes	SERPINA1
	SRGN	1.5299e-68	0.52542	1	0.987	2.72858e-64	Monocytes	SRGN
	COTL11	8.51186e-66	0.389306	0.993	0.895	1.51809e-61	Monocytes	COTL1
	GMFG	9.00575e-64	0.425935	0.949	0.819	1.60618e-59	Monocytes	GMFG
	FAM65B	6.66107e-63	0.288229	0.272	0.067	1.188e-58	Monocytes	FAM65B
	RPS13	1.0826e-59	0.307207	1	0.998	1.93082e-55	Monocytes	RPS13
	TIMP11	3.28169e-58	0.732567	0.983	0.909	5.85289e-54	Monocytes	TIMP1
	TKT	1.56681e-56	0.460559	0.771	0.533	2.79441e-52	Monocytes	TKT
	NAMPT	1.47528e-55	0.602047	0.693	0.45	2.63116e-51	Monocytes	NAMPT
	NEAT1	7.1093e-55	0.381419	1	0.992	1.26794e-50	Monocytes	NEAT1
	THBS1	2.82814e-54	0.619549	0.472	0.21	5.04399e-50	Monocytes	THBS1
	PFDN5	3.49349e-54	0.281832	1	0.998	6.23064e-50	Monocytes	PFDN5
	OAZ1	3.9597e-53	0.264839	1	0.999	7.06213e-49	Monocytes	OAZ1
	EMP31	4.57718e-50	0.377643	0.935	0.79	8.1634e-46	Monocytes	EMP3
	CTSS1	8.73265e-47	0.396835	0.986	0.944	1.55747e-42	Monocytes	CTSS
	CD55	1.52005e-46	0.440373	0.564	0.317	2.71101e-42	Monocytes	CD55
	H3F3B	9.31171e-46	0.319374	0.997	0.995	1.66074e-41	Monocytes	H3F3B
	CORO1A	4.2718e-45	0.355816	0.886	0.681	7.61876e-41	Monocytes	CORO1A
	TSPO	9.31522e-45	0.324072	0.971	0.9	1.66137e-40	Monocytes	TSPO
	EIF1	1.27629e-43	0.274547	0.998	0.997	2.27626e-39	Monocytes	EIF1
	CEBPB1	2.97258e-42	0.411931	0.93	0.809	5.3016e-38	Monocytes	CEBPB
	S100A101	7.65918e-42	0.290484	0.997	0.976	1.36601e-37	Monocytes	S100A10
	MNDA	1.93412e-41	0.467216	0.851	0.704	3.44951e-37	Monocytes	MNDA
	C19orf591	3.88266e-40	0.289006	0.363	0.144	6.92472e-36	Monocytes	C19orf59
	CLEC4E	8.20542e-40	0.336512	0.477	0.236	1.46344e-35	Monocytes	CLEC4E
	TYMP	8.31905e-40	0.300593	0.995	0.936	1.4837e-35	Monocytes	TYMP
	DUSP1	1.34325e-39	0.411137	0.978	0.906	2.39569e-35	Monocytes	DUSP1
	ASGR1	1.59927e-39	0.270998	0.389	0.172	2.8523e-35	Monocytes	ASGR1
	CD52	1.88095e-39	0.425737	0.871	0.674	3.35467e-35	Monocytes	CD52
	CD36	1.50161e-38	0.314375	0.43	0.202	2.67812e-34	Monocytes	CD36
	FOS	3.32945e-37	0.445748	0.968	0.89	5.93808e-33	Monocytes	FOS
	CARD16	6.60576e-37	0.355044	0.754	0.57	1.17814e-32	Monocytes	CARD16
	PRELID1	7.58291e-37	0.347792	0.786	0.612	1.35241e-32	Monocytes	PRELID1
	AP1S2	2.74023e-36	0.361315	0.764	0.57	4.8872e-32	Monocytes	AP1S2
	LILRB2	9.96757e-36	0.276116	0.399	0.187	1.77772e-31	Monocytes	LILRB2
	MPEG1	2.29411e-35	0.291101	0.477	0.25	4.09154e-31	Monocytes	MPEG1
	SERPINB1	3.40931e-35	0.438456	0.716	0.543	6.0805e-31	Monocytes	SERPINB1
	SLC25A37	6.89681e-35	0.334859	0.547	0.321	1.23005e-30	Monocytes	SLC25A37
	FGR	2.22196e-34	0.325265	0.586	0.371	3.96286e-30	Monocytes	FGR
	PLAC81	1.51858e-33	0.371024	0.487	0.259	2.70839e-29	Monocytes	PLAC8
	AIF1	1.54556e-32	0.292643	1	0.965	2.75651e-28	Monocytes	AIF1
	CFD1	1.70286e-32	0.325188	0.623	0.387	3.03705e-28	Monocytes	CFD
	EEF1D	2.90732e-32	0.255813	0.98	0.954	5.18521e-28	Monocytes	EEF1D
	RETN1	9.7325e-32	0.472347	0.445	0.233	1.73579e-27	Monocytes	RETN
	VMP1	4.5712e-31	0.300948	0.857	0.724	8.15274e-27	Monocytes	VMP1
	C14orf2	3.11335e-30	0.273522	0.968	0.926	5.55267e-26	Monocytes	C14orf2
	SOCS3	5.07113e-30	0.406638	0.564	0.365	9.04435e-26	Monocytes	SOCS3
	SERP1	7.77644e-30	0.25284	0.924	0.858	1.38693e-25	Monocytes	SERP1
	EREG	9.74984e-30	0.478506	0.292	0.127	1.73888e-25	Monocytes	EREG
	VAMP5	8.34321e-29	0.364167	0.581	0.383	1.48801e-24	Monocytes	VAMP5
	LINC00936	1.94062e-28	0.305019	0.362	0.179	3.46109e-24	Monocytes	LINC00936
	SLC25A6	3.21854e-28	0.250575	0.98	0.919	5.74027e-24	Monocytes	SLC25A6
	GCA	5.88557e-28	0.331012	0.61	0.424	1.04969e-23	Monocytes	GCA
	MXD1	1.5083e-27	0.268469	0.441	0.239	2.69006e-23	Monocytes	MXD1
	EIF3K	5.47956e-27	0.260699	0.9	0.805	9.7728e-23	Monocytes	EIF3K
	MCL1	9.07019e-27	0.314406	0.878	0.778	1.61767e-22	Monocytes	MCL1
	NUP214	3.38118e-26	0.252905	0.48	0.287	6.03033e-22	Monocytes	NUP214
	CD441	1.61164e-25	0.269475	0.868	0.713	2.87435e-21	Monocytes	CD44
	SLC2A31	4.06867e-24	0.436023	0.623	0.456	7.25647e-20	Monocytes	SLC2A3
	ANXA1	5.30762e-23	0.282473	0.924	0.852	9.46614e-19	Monocytes	ANXA1
	CSF3R	8.49746e-23	0.261243	0.503	0.316	1.51552e-18	Monocytes	CSF3R
	TNFSF13B	1.01092e-22	0.281477	0.664	0.505	1.80298e-18	Monocytes	TNFSF13B
	RNASE2	1.49502e-22	0.257502	0.334	0.173	2.66636e-18	Monocytes	RNASE2
	CD48	1.22265e-21	0.301725	0.569	0.408	2.1806e-17	Monocytes	CD48
	RP11-290F20.31	1.45704e-20	0.27667	0.52	0.338	2.59864e-16	Monocytes	RP11-290F20.3
	LGALS21	2.16387e-20	0.323083	0.394	0.232	3.85927e-16	Monocytes	LGALS2
	RGS21	2.19993e-20	0.353378	0.728	0.578	3.92357e-16	Monocytes	RGS2
	CRIP11	2.31226e-20	0.374726	0.579	0.405	4.12391e-16	Monocytes	CRIP1
	JUNB	5.21277e-20	0.303375	0.93	0.84	9.29698e-16	Monocytes	JUNB
	C10orf54	1.14952e-19	0.260472	0.672	0.525	2.05017e-15	Monocytes	C10orf54
	SAMSN1	6.68269e-19	0.273149	0.643	0.487	1.19186e-14	Monocytes	SAMSN1
	PSMB10	8.65943e-19	0.251762	0.57	0.425	1.54441e-14	Monocytes	PSMB10
	PSME2	1.59274e-18	0.252659	0.864	0.764	2.84065e-14	Monocytes	PSME2
	ZFP36	4.67469e-17	0.281242	0.951	0.877	8.33731e-13	Monocytes	ZFP36
	SNORD3A	3.47302e-16	0.302797	0.436	0.307	6.19414e-12	Monocytes	SNORD3A
	WDR741	3.47971e-15	0.289549	0.525	0.383	6.20606e-11	Monocytes	WDR74
	SOD21	4.43281e-15	0.259458	0.716	0.577	7.90591e-11	Monocytes	SOD2
	IFITM21	2.07275e-14	0.261044	0.783	0.679	3.69675e-10	Monocytes	IFITM2
	OSM	1.35294e-10	0.273459	0.236	0.139	2.41298e-06	Monocytes	OSM
	RP11-1143G9.4	6.37777e-10	0.591856	0.272	0.171	1.13748e-05	Monocytes	RP11-1143G9.4
	MT2A1	1.47868e-08	0.341332	0.934	0.928	0.000263723	Monocytes	MT2A
	IGLL5	2.76777e-08	0.391262	0.565	0.456	0.000493632	Monocytes	IGLL5
	G0S21	4.25889e-05	0.448893	0.248	0.187	0.759573	Monocytes	G0S2
	KIAA0101	0	1.61878	0.927	0.079	0	Proliferating Mac	KIAA0101
	UBE2C	0	1.52397	0.804	0.04	0	Proliferating Mac	UBE2C
	TOP2A	0	1.4003	0.849	0.027	0	Proliferating Mac	TOP2A
	CENPF	0	1.36522	0.804	0.036	0	Proliferating Mac	CENPF
	MKI67	0	1.15809	0.795	0.026	0	Proliferating Mac	MKI67
	NUSAP1	0	1.07488	0.799	0.041	0	Proliferating Mac	NUSAP1
	TYMS	0	1.0366	0.699	0.037	0	Proliferating Mac	TYMS
	CDK1	0	0.989678	0.712	0.034	0	Proliferating Mac	CDK1
	BIRC5	0	0.976319	0.74	0.028	0	Proliferating Mac	BIRC5
	AURKB	0	0.839195	0.689	0.025	0	Proliferating Mac	AURKB
	CDKN3	0	0.819772	0.68	0.027	0	Proliferating Mac	CDKN3
	CDC20	0	0.732192	0.548	0.018	0	Proliferating Mac	CDC20
	ASPM	0	0.729576	0.534	0.011	0	Proliferating Mac	ASPM
	RRM2	0	0.723449	0.521	0.017	0	Proliferating Mac	RRM2
	CCNB2	0	0.721197	0.589	0.021	0	Proliferating Mac	CCNB2
	PRC1	0	0.698674	0.671	0.025	0	Proliferating Mac	PRC1
	GTSE1	0	0.690619	0.635	0.008	0	Proliferating Mac	GTSE1
	TPX2	0	0.661377	0.626	0.013	0	Proliferating Mac	TPX2
	HMMR	0	0.637847	0.507	0.012	0	Proliferating Mac	HMMR
	SPC25	0	0.535341	0.466	0.008	0	Proliferating Mac	SPC25
	CCNA2	0	0.524311	0.484	0.011	0	Proliferating Mac	CCNA2
	NUF2	0	0.513179	0.502	0.011	0	Proliferating Mac	NUF2
	CEP55	0	0.495032	0.498	0.014	0	Proliferating Mac	CEP55
	CENPA	0	0.490533	0.447	0.007	0	Proliferating Mac	CENPA
	CDCA3	0	0.455317	0.447	0.01	0	Proliferating Mac	CDCA3
	MND1	0	0.423101	0.434	0.01	0	Proliferating Mac	MND1
	DLGAP5	0	0.36981	0.388	0.006	0	Proliferating Mac	DLGAP5
	PLK1	3.93502e-306	0.447823	0.416	0.009	7.0181e-302	Proliferating Mac	PLK1
	CKAP2L	9.42131e-303	0.383225	0.356	0.005	1.68029e-298	Proliferating Mac	CKAP2L
	MAD2L1	1.00385e-299	0.648079	0.639	0.036	1.79037e-295	Proliferating Mac	MAD2L1
	KIF2C	1.20179e-296	0.373703	0.356	0.005	2.14339e-292	Proliferating Mac	KIF2C
	TK1	5.05266e-293	0.878559	0.694	0.048	9.01142e-289	Proliferating Mac	TK1
	KIF11	4.57264e-289	0.364386	0.388	0.008	8.1553e-285	Proliferating Mac	KIF11
	KIF14	2.0436e-287	0.32451	0.315	0.003	3.64475e-283	Proliferating Mac	KIF14
	KIF23	5.31917e-282	0.341191	0.356	0.006	9.48673e-278	Proliferating Mac	KIF23
	CASC5	6.33086e-280	0.38578	0.379	0.008	1.12911e-275	Proliferating Mac	CASC5
	TROAP	2.04571e-278	0.446205	0.443	0.014	3.64852e-274	Proliferating Mac	TROAP
	CCNB1	1.5878e-262	0.737868	0.53	0.027	2.83183e-258	Proliferating Mac	CCNB1
	DEPDC1	1.29767e-260	0.304958	0.288	0.003	2.31439e-256	Proliferating Mac	DEPDC1
	CENPM	2.29095e-260	0.619436	0.562	0.032	4.08591e-256	Proliferating Mac	CENPM
	CDCA8	9.60919e-253	0.396874	0.402	0.013	1.7138e-248	Proliferating Mac	CDCA8
	NCAPG	2.93728e-246	0.362866	0.365	0.01	5.23863e-242	Proliferating Mac	NCAPG
	ZWINT	4.53826e-244	0.620804	0.626	0.047	8.09399e-240	Proliferating Mac	ZWINT
	CENPE	5.0808e-240	0.549132	0.47	0.023	9.06161e-236	Proliferating Mac	CENPE
	PTTG1	2.61843e-238	1.24765	0.817	0.103	4.66997e-234	Proliferating Mac	PTTG1
	MELK	4.8992e-236	0.29778	0.315	0.007	8.73773e-232	Proliferating Mac	MELK
	SGOL1	3.96398e-233	0.334543	0.374	0.012	7.06976e-229	Proliferating Mac	SGOL1
	NEK2	3.43399e-227	0.264239	0.251	0.003	6.12452e-223	Proliferating Mac	NEK2
	ANLN	1.61539e-225	0.339848	0.342	0.01	2.88104e-221	Proliferating Mac	ANLN
	CDCA5	3.97307e-224	0.285936	0.283	0.005	7.08597e-220	Proliferating Mac	CDCA5
	NDC80	1.20608e-222	0.353713	0.37	0.013	2.15105e-218	Proliferating Mac	NDC80
	KIFC1	1.30407e-213	0.373239	0.406	0.018	2.32581e-209	Proliferating Mac	KIFC1
	HJURP	1.83748e-212	0.285936	0.269	0.005	3.27715e-208	Proliferating Mac	HJURP
	AURKA	3.91082e-211	0.489607	0.457	0.026	6.97495e-207	Proliferating Mac	AURKA
	BUB1B	2.14301e-208	0.281373	0.283	0.006	3.82207e-204	Proliferating Mac	BUB1B
	CKS1B	4.1245e-203	1.2437	0.918	0.18	7.35604e-199	Proliferating Mac	CKS1B
	ASF1B	1.67568e-202	0.391981	0.406	0.02	2.98858e-198	Proliferating Mac	ASF1B
	H2AFX	9.43519e-198	0.745759	0.68	0.077	1.68277e-193	Proliferating Mac	H2AFX
	ESCO2	1.49582e-196	0.278328	0.288	0.007	2.66779e-192	Proliferating Mac	ESCO2
	BUB1	5.71227e-195	0.293977	0.32	0.011	1.01878e-190	Proliferating Mac	BUB1
	UBE2T	1.27358e-191	0.457719	0.498	0.036	2.27144e-187	Proliferating Mac	UBE2T
	CENPK	1.09774e-181	0.449292	0.457	0.032	1.95782e-177	Proliferating Mac	CENPK
	SMC4	1.25883e-180	1.00834	0.854	0.162	2.24512e-176	Proliferating Mac	SMC4
	CLSPN	5.60717e-180	0.562722	0.443	0.03	1.00004e-175	Proliferating Mac	CLSPN
	SHCBP1	2.06186e-179	0.371437	0.393	0.022	3.67733e-175	Proliferating Mac	SHCBP1
	RAD51AP1	2.89245e-178	0.541592	0.548	0.051	5.15869e-174	Proliferating Mac	RAD51AP1
	NCAPH	3.77037e-178	0.273568	0.301	0.011	6.72446e-174	Proliferating Mac	NCAPH
	STMN1	1.5044e-177	2.00894	1	0.352	2.6831e-173	Proliferating Mac	STMN1
	ARHGAP11A	1.36751e-174	0.355866	0.347	0.017	2.43895e-170	Proliferating Mac	ARHGAP11A
	KIAA1524	9.63469e-174	0.295956	0.333	0.015	1.71835e-169	Proliferating Mac	KIAA1524
	ORC6	1.56767e-171	0.374018	0.406	0.026	2.79594e-167	Proliferating Mac	ORC6
	SGOL2	1.43275e-164	0.439259	0.429	0.031	2.55532e-160	Proliferating Mac	SGOL2
	GPSM2	2.1661e-163	0.320285	0.338	0.017	3.86325e-159	Proliferating Mac	GPSM2
	CENPU	3.96729e-163	0.439017	0.447	0.035	7.07566e-159	Proliferating Mac	CENPU
	CENPN	6.57606e-163	0.451327	0.507	0.047	1.17284e-158	Proliferating Mac	CENPN
	PHF19	1.39154e-162	0.495255	0.589	0.066	2.48181e-158	Proliferating Mac	PHF19
	KIF20B	1.57849e-162	0.546855	0.594	0.068	2.81524e-158	Proliferating Mac	KIF20B
	GGH	2.82553e-162	0.572339	0.571	0.063	5.03933e-158	Proliferating Mac	GGH
	NCAPD2	3.24779e-158	0.413052	0.434	0.034	5.79244e-154	Proliferating Mac	NCAPD2
	HMGB3	2.92064e-151	0.718649	0.671	0.101	5.20896e-147	Proliferating Mac	HMGB3
	CENPW	1.56831e-146	0.605422	0.699	0.113	2.79708e-142	Proliferating Mac	CENPW
	LMNB1	6.32953e-146	0.629869	0.694	0.113	1.12887e-141	Proliferating Mac	LMNB1
	SMC2	8.33813e-143	0.631977	0.653	0.1	1.4871e-138	Proliferating Mac	SMC2
	CKAP2	8.91101e-140	0.481878	0.534	0.064	1.58928e-135	Proliferating Mac	CKAP2
	MYBL2	2.06234e-138	0.264638	0.279	0.013	3.67818e-134	Proliferating Mac	MYBL2
	RACGAP1	1.72201e-137	0.361849	0.406	0.035	3.07121e-133	Proliferating Mac	RACGAP1
	CDKN2C	2.08291e-134	0.460552	0.539	0.067	3.71487e-130	Proliferating Mac	CDKN2C
	H2AFZ	1.36718e-133	1.64819	1	0.7	2.43837e-129	Proliferating Mac	H2AFZ
	HMGB2	7.78986e-133	1.78095	1	0.652	1.38932e-128	Proliferating Mac	HMGB2
	HMGB1	5.06383e-130	1.25803	1	0.945	9.03133e-126	Proliferating Mac	HMGB1
	DHFR	5.45816e-129	0.494431	0.47	0.053	9.73462e-125	Proliferating Mac	DHFR
	ARHGAP11B	1.45227e-127	0.354007	0.352	0.027	2.59013e-123	Proliferating Mac	ARHGAP11B
	HIST1H4C	2.07021e-125	1.87921	0.785	0.212	3.69222e-121	Proliferating Mac	HIST1H4C
	ATAD2	4.08508e-124	0.347621	0.397	0.037	7.28574e-120	Proliferating Mac	ATAD2
	CKS2	1.95329e-123	1.1413	0.854	0.253	3.4837e-119	Proliferating Mac	CKS2
	KNSTRN	2.84992e-123	0.397811	0.402	0.039	5.08283e-119	Proliferating Mac	KNSTRN
	TCF19	5.30484e-123	0.271163	0.292	0.018	9.46117e-119	Proliferating Mac	TCF19
	DTYMK	6.06602e-122	0.572057	0.626	0.107	1.08187e-117	Proliferating Mac	DTYMK
	HMGN2	5.49959e-121	1.4545	0.995	0.805	9.80853e-117	Proliferating Mac	HMGN2
	TUBA1B	5.88286e-119	1.41628	1	0.891	1.04921e-114	Proliferating Mac	TUBA1B
	CDT1	1.83703e-118	0.27665	0.297	0.02	3.27634e-114	Proliferating Mac	CDT1
	UBE2S	2.75567e-117	0.562264	0.571	0.09	4.91475e-113	Proliferating Mac	UBE2S
	TUBB	2.79162e-117	1.51023	0.991	0.686	4.97886e-113	Proliferating Mac	TUBB
	TACC3	2.47604e-116	0.494833	0.575	0.091	4.41602e-112	Proliferating Mac	TACC3
	FANCI	4.19505e-115	0.255079	0.279	0.018	7.48186e-111	Proliferating Mac	FANCI
	TMEM106C	6.21535e-113	0.488476	0.511	0.073	1.10851e-108	Proliferating Mac	TMEM106C
	KPNA2	1.91137e-111	0.890879	0.717	0.17	3.40893e-107	Proliferating Mac	KPNA2
	EZH2	1.22676e-110	0.374436	0.397	0.043	2.18793e-106	Proliferating Mac	EZH2
	H2AFV	9.82921e-109	1.05387	0.977	0.544	1.75304e-104	Proliferating Mac	H2AFV
	ATAD5	2.93742e-100	0.300944	0.324	0.03	5.23889e-96	Proliferating Mac	ATAD5
	SKA2	1.88446e-99	0.642191	0.68	0.159	3.36094e-95	Proliferating Mac	SKA2
	NUCKS1	3.82847e-99	1.06907	0.977	0.55	6.82808e-95	Proliferating Mac	NUCKS1
	TMPO	2.06297e-97	0.624698	0.712	0.178	3.67931e-93	Proliferating Mac	TMPO
	MXD3	1.06892e-96	0.301833	0.292	0.025	1.90642e-92	Proliferating Mac	MXD3
	CCDC34	1.27694e-94	0.349894	0.379	0.046	2.27742e-90	Proliferating Mac	CCDC34
	CCDC18	2.67404e-93	0.332769	0.361	0.042	4.76915e-89	Proliferating Mac	CCDC18
	CENPH	5.36788e-93	0.332625	0.393	0.05	9.57361e-89	Proliferating Mac	CENPH
	ANP32E	9.28424e-93	0.693172	0.749	0.216	1.65584e-88	Proliferating Mac	ANP32E
	PTMA	4.999e-92	0.703941	1	1	8.91572e-88	Proliferating Mac	PTMA
	DNAJC9	1.15191e-86	0.438611	0.511	0.095	2.05442e-82	Proliferating Mac	DNAJC9
	DEK	2.76413e-84	0.899314	0.941	0.564	4.92983e-80	Proliferating Mac	DEK
	HELLS	1.07969e-83	0.365386	0.324	0.038	1.92563e-79	Proliferating Mac	HELLS
	ITGB3BP	6.59651e-73	0.368763	0.466	0.09	1.17649e-68	Proliferating Mac	ITGB3BP
	PCNA	1.21597e-72	0.848599	0.621	0.182	2.16868e-68	Proliferating Mac	PCNA
	MCM7	2.09514e-72	0.411	0.447	0.084	3.73668e-68	Proliferating Mac	MCM7
	FEN1	4.70107e-71	0.337001	0.306	0.04	8.38436e-67	Proliferating Mac	FEN1
	DNMT1	2.2008e-68	0.582296	0.744	0.257	3.92513e-64	Proliferating Mac	DNMT1
	FAM111A	1.00274e-67	0.512127	0.571	0.15	1.78838e-63	Proliferating Mac	FAM111A
	HIRIP3	3.25116e-67	0.29817	0.352	0.055	5.79844e-63	Proliferating Mac	HIRIP3
	NRM	7.55646e-65	0.29697	0.37	0.063	1.34769e-60	Proliferating Mac	NRM
	ANP32B	3.50561e-63	0.665446	0.941	0.588	6.25226e-59	Proliferating Mac	ANP32B
	RRM1	4.99041e-63	0.335921	0.37	0.065	8.9004e-59	Proliferating Mac	RRM1
	DBF4	1.87682e-61	0.259245	0.324	0.051	3.34731e-57	Proliferating Mac	DBF4
	DDX39A	5.12496e-61	0.537241	0.735	0.276	9.14037e-57	Proliferating Mac	DDX39A
	RAN	1.1453e-60	0.657092	0.963	0.759	2.04265e-56	Proliferating Mac	RAN
	SAC3D1	4.46476e-59	0.297871	0.352	0.062	7.9629e-55	Proliferating Mac	SAC3D1
	RANBP1	1.4199e-58	0.76213	0.877	0.521	2.53239e-54	Proliferating Mac	RANBP1
	TUBB4B	1.76967e-58	0.72165	0.712	0.288	3.15621e-54	Proliferating Mac	TUBB4B
	BARD1	4.1974e-58	0.276948	0.342	0.06	7.48607e-54	Proliferating Mac	BARD1
	RPA3	2.91745e-56	0.580185	0.721	0.291	5.20327e-52	Proliferating Mac	RPA3
	KIF22	2.58822e-55	0.42276	0.548	0.158	4.61609e-51	Proliferating Mac	KIF22
	RPL39L	2.6731e-55	0.263962	0.324	0.056	4.76747e-51	Proliferating Mac	RPL39L
	MZT2B	1.48696e-54	0.615112	0.904	0.535	2.652e-50	Proliferating Mac	MZT2B
	RAD21	5.6934e-54	0.533665	0.708	0.283	1.01542e-49	Proliferating Mac	RAD21
	LSM4	3.56651e-53	0.593522	0.84	0.446	6.36087e-49	Proliferating Mac	LSM4
	CDC25B	3.78011e-53	0.258405	0.315	0.055	6.74183e-49	Proliferating Mac	CDC25B
	DUT	9.23954e-53	0.849784	0.79	0.406	1.64787e-48	Proliferating Mac	DUT
	NUDT1	2.15605e-51	0.466599	0.689	0.266	3.84531e-47	Proliferating Mac	NUDT1
	WDR34	1.8813e-48	0.251716	0.301	0.055	3.3553e-44	Proliferating Mac	WDR34
	HIST1H1D	1.82619e-47	0.305125	0.365	0.079	3.257e-43	Proliferating Mac	HIST1H1D
	MZT1	1.90395e-47	0.367954	0.553	0.175	3.39569e-43	Proliferating Mac	MZT1
	LSM5	5.93101e-47	0.552952	0.845	0.49	1.0578e-42	Proliferating Mac	LSM5
	TUBA1C	3.49672e-46	0.664859	0.731	0.337	6.2364e-42	Proliferating Mac	TUBA1C
	SNRNP25	7.99018e-46	0.425403	0.557	0.189	1.42505e-41	Proliferating Mac	SNRNP25
	HNRNPA2B1	1.94717e-45	0.479653	0.986	0.919	3.47277e-41	Proliferating Mac	HNRNPA2B1
	SMC1A	6.38298e-45	0.410679	0.562	0.193	1.1384e-40	Proliferating Mac	SMC1A
	CARHSP1	6.42245e-45	0.462576	0.621	0.241	1.14544e-40	Proliferating Mac	CARHSP1
	RNASEH2A	2.53538e-44	0.272408	0.361	0.082	4.52186e-40	Proliferating Mac	RNASEH2A
	WHSC1	2.95945e-44	0.25618	0.329	0.069	5.27818e-40	Proliferating Mac	WHSC1
	CKAP5	4.14723e-44	0.279659	0.374	0.088	7.39659e-40	Proliferating Mac	CKAP5
	CBX5	7.90396e-44	0.37032	0.461	0.135	1.40967e-39	Proliferating Mac	CBX5
	PARP1	8.09865e-44	0.443302	0.621	0.235	1.44439e-39	Proliferating Mac	PARP1
	GMNN	5.74642e-43	0.312993	0.443	0.122	1.02487e-38	Proliferating Mac	GMNN
	BUB3	8.65521e-43	0.449286	0.648	0.269	1.54366e-38	Proliferating Mac	BUB3
	DCK	2.07583e-42	0.458582	0.658	0.274	3.70224e-38	Proliferating Mac	DCK
	PPIA	3.36093e-42	0.414349	1	0.989	5.99423e-38	Proliferating Mac	PPIA
	MZT2A	1.76875e-41	0.528167	0.808	0.435	3.15457e-37	Proliferating Mac	MZT2A
	ARL6IP1	2.48315e-41	0.816254	0.886	0.642	4.42869e-37	Proliferating Mac	ARL6IP1
	IDH2	5.83007e-41	0.557233	0.717	0.355	1.03979e-36	Proliferating Mac	IDH2
	HNRNPA1	1.5928e-40	0.476955	0.995	0.971	2.84076e-36	Proliferating Mac	HNRNPA1
	SNRPG	3.61994e-40	0.516397	0.941	0.759	6.45617e-36	Proliferating Mac	SNRPG
	BRI3BP	3.51475e-39	0.256646	0.384	0.1	6.26856e-35	Proliferating Mac	BRI3BP
	SNRPD1	2.16801e-38	0.486346	0.84	0.503	3.86665e-34	Proliferating Mac	SNRPD1
	SAE1	3.3103e-38	0.286499	0.397	0.111	5.90392e-34	Proliferating Mac	SAE1
	HN1	4.12239e-38	0.612838	0.886	0.605	7.35229e-34	Proliferating Mac	HN1
	PAK1	3.66713e-37	0.387745	0.658	0.28	6.54032e-33	Proliferating Mac	PAK1
	CALM2	5.34288e-36	0.479878	1	0.984	9.52903e-32	Proliferating Mac	CALM2
	SMC3	1.03132e-35	0.389193	0.584	0.237	1.83935e-31	Proliferating Mac	SMC3
	LSM3	2.75749e-35	0.413516	0.9	0.554	4.91799e-31	Proliferating Mac	LSM3
	NASP	3.31427e-35	0.438224	0.607	0.257	5.911e-31	Proliferating Mac	NASP
	ZDHHC12	9.78755e-35	0.370529	0.612	0.263	1.74561e-30	Proliferating Mac	ZDHHC12
	CFL1	1.39122e-34	0.332993	1	0.997	2.48124e-30	Proliferating Mac	CFL1
	USP1	2.95019e-34	0.302233	0.402	0.123	5.26167e-30	Proliferating Mac	USP1
	SNRPB	3.79395e-34	0.46473	0.845	0.56	6.76652e-30	Proliferating Mac	SNRPB
	TFDP1	1.12855e-33	0.307673	0.516	0.19	2.01278e-29	Proliferating Mac	TFDP1
	C19orf48	2.49628e-33	0.25958	0.356	0.1	4.45212e-29	Proliferating Mac	C19orf48
	HMGN3	4.08239e-33	0.418526	0.89	0.602	7.28095e-29	Proliferating Mac	HMGN3
	CBX3	8.49365e-33	0.421146	0.854	0.556	1.51484e-28	Proliferating Mac	CBX3
	MCM3	1.16693e-32	0.268781	0.356	0.102	2.08122e-28	Proliferating Mac	MCM3
	PKIB1	1.18663e-32	0.499083	0.562	0.23	2.11635e-28	Proliferating Mac	PKIB
	RAC2	1.33658e-32	0.451897	0.772	0.438	2.3838e-28	Proliferating Mac	RAC2
	MRPL51	2.99047e-32	0.413271	0.831	0.518	5.3335e-28	Proliferating Mac	MRPL51
	HMGN1	3.97341e-32	0.430794	0.959	0.781	7.08657e-28	Proliferating Mac	HMGN1
	BANF1	1.67482e-31	0.446327	0.877	0.587	2.98703e-27	Proliferating Mac	BANF1
	MAGOHB	1.7015e-31	0.275558	0.447	0.153	3.03463e-27	Proliferating Mac	MAGOHB
	HINT2	1.92843e-31	0.33453	0.626	0.282	3.43936e-27	Proliferating Mac	HINT2
	SRSF3	2.78419e-31	0.427323	0.913	0.691	4.9656e-27	Proliferating Mac	SRSF3
	SIVA1	3.20488e-31	0.450475	0.726	0.404	5.7159e-27	Proliferating Mac	SIVA1
	POLE3	3.64754e-31	0.308462	0.498	0.188	6.50538e-27	Proliferating Mac	POLE3
	UQCC2	5.29607e-31	0.409321	0.749	0.401	9.44554e-27	Proliferating Mac	UQCC2
	CALM3	5.79387e-31	0.459321	0.854	0.559	1.03334e-26	Proliferating Mac	CALM3
	YWHAH1	7.39078e-31	0.509405	0.95	0.738	1.31815e-26	Proliferating Mac	YWHAH
	SSRP1	7.66238e-31	0.297392	0.479	0.178	1.36658e-26	Proliferating Mac	SSRP1
	HP1BP3	1.45611e-30	0.35943	0.667	0.32	2.59697e-26	Proliferating Mac	HP1BP3
	RHEB	5.21624e-30	0.478982	0.817	0.56	9.30317e-26	Proliferating Mac	RHEB
	ANAPC11	8.12961e-30	0.44302	0.845	0.61	1.44992e-25	Proliferating Mac	ANAPC11
	PFN1	9.47299e-30	0.365501	1	0.998	1.68951e-25	Proliferating Mac	PFN1
	YWHAQ	1.10525e-29	0.361683	0.767	0.426	1.97122e-25	Proliferating Mac	YWHAQ
	LBR	1.77576e-29	0.336818	0.493	0.198	3.16707e-25	Proliferating Mac	LBR
	STRA13	4.22691e-29	0.375572	0.584	0.269	7.5387e-25	Proliferating Mac	STRA13
	MIS18BP1	6.93739e-29	0.335267	0.607	0.271	1.23728e-24	Proliferating Mac	MIS18BP1
	CLECL1	7.19511e-29	0.324644	0.438	0.159	1.28325e-24	Proliferating Mac	CLECL1
	PSIP1	8.65256e-29	0.327648	0.452	0.171	1.54318e-24	Proliferating Mac	PSIP1
	XPO1	1.91822e-28	0.317795	0.557	0.243	3.42114e-24	Proliferating Mac	XPO1
	COQ2	2.82459e-28	0.279986	0.429	0.155	5.03766e-24	Proliferating Mac	COQ2
	CYB5B	9.02083e-28	0.320172	0.543	0.241	1.60887e-23	Proliferating Mac	CYB5B
	ERH	4.52713e-27	0.385657	0.886	0.705	8.07414e-23	Proliferating Mac	ERH
	ACSL6	7.18585e-27	0.263986	0.292	0.082	1.2816e-22	Proliferating Mac	ACSL6
	MAZ	8.95722e-27	0.298457	0.466	0.184	1.59752e-22	Proliferating Mac	MAZ
	PLAC82	9.39566e-27	0.65162	0.575	0.272	1.67572e-22	Proliferating Mac	PLAC8
	TIMM10	1.09215e-26	0.35056	0.621	0.31	1.94786e-22	Proliferating Mac	TIMM10
	ETV5	1.31868e-26	0.261684	0.438	0.163	2.35187e-22	Proliferating Mac	ETV5
	FCGBP1	3.78972e-26	0.79981	0.393	0.143	6.75897e-22	Proliferating Mac	FCGBP
	SRP9	4.35746e-26	0.378153	0.785	0.5	7.77153e-22	Proliferating Mac	SRP9
	COX8A	5.65587e-26	0.363412	0.963	0.877	1.00872e-21	Proliferating Mac	COX8A
	HNRNPA3	1.01808e-25	0.378253	0.904	0.692	1.81575e-21	Proliferating Mac	HNRNPA3
	CHCHD2	1.44022e-25	0.377902	0.991	0.934	2.56864e-21	Proliferating Mac	CHCHD2
	CXorf21	1.44934e-25	0.280446	0.438	0.168	2.58489e-21	Proliferating Mac	CXorf21
	RBMX	3.33929e-25	0.377751	0.731	0.439	5.95562e-21	Proliferating Mac	RBMX
	HPRT1	4.59019e-25	0.321197	0.598	0.295	8.18661e-21	Proliferating Mac	HPRT1
	HNRNPD	5.07445e-25	0.39363	0.74	0.443	9.05029e-21	Proliferating Mac	HNRNPD
	S100B1	6.60762e-25	0.639383	0.379	0.135	1.17847e-20	Proliferating Mac	S100B
	PSMC3	7.26853e-25	0.349475	0.68	0.369	1.29634e-20	Proliferating Mac	PSMC3
	H1FX	8.14327e-25	0.380222	0.562	0.271	1.45235e-20	Proliferating Mac	H1FX
	VDAC3	8.76785e-25	0.331146	0.612	0.317	1.56375e-20	Proliferating Mac	VDAC3
	SNRPF	1.23316e-24	0.380968	0.868	0.598	2.19933e-20	Proliferating Mac	SNRPF
	RBBP7	1.74902e-24	0.323322	0.502	0.224	3.11939e-20	Proliferating Mac	RBBP7
	POP5	2.80024e-24	0.256854	0.452	0.182	4.99423e-20	Proliferating Mac	POP5
	CNTRL	2.93933e-24	0.276822	0.452	0.182	5.24229e-20	Proliferating Mac	CNTRL
	CDK2AP2	3.84503e-24	0.338649	0.566	0.281	6.8576e-20	Proliferating Mac	CDK2AP2
	IFI16	1.20315e-23	0.40113	0.84	0.619	2.14583e-19	Proliferating Mac	IFI16
	LSMD1	1.27863e-23	0.352733	0.808	0.519	2.28044e-19	Proliferating Mac	LSMD1
	HAUS1	2.05212e-23	0.273836	0.466	0.194	3.65995e-19	Proliferating Mac	HAUS1
	RALY	2.31459e-23	0.31539	0.694	0.397	4.12808e-19	Proliferating Mac	RALY
	PPM1G	2.37869e-23	0.305144	0.557	0.269	4.2424e-19	Proliferating Mac	PPM1G
	FDPS	2.69667e-23	0.313071	0.557	0.274	4.8095e-19	Proliferating Mac	FDPS
	PTMS	2.81943e-23	0.447404	0.735	0.473	5.02844e-19	Proliferating Mac	PTMS
	HNRNPAB	4.82119e-23	0.340999	0.607	0.316	8.59859e-19	Proliferating Mac	HNRNPAB
	PRKDC	5.12595e-23	0.250681	0.452	0.188	9.14213e-19	Proliferating Mac	PRKDC
	SVIP	5.43365e-23	0.284428	0.461	0.196	9.69092e-19	Proliferating Mac	SVIP
	HPGDS	8.92054e-23	0.29186	0.32	0.107	1.59098e-18	Proliferating Mac	HPGDS
	LSM2	9.14254e-23	0.303102	0.607	0.311	1.63057e-18	Proliferating Mac	LSM2
	ILF2	9.33304e-23	0.29008	0.639	0.337	1.66455e-18	Proliferating Mac	ILF2
	COX20	1.1205e-22	0.311569	0.648	0.35	1.99842e-18	Proliferating Mac	COX20
	PA2G4	1.27795e-22	0.429535	0.712	0.454	2.27922e-18	Proliferating Mac	PA2G4
	KPNB1	4.95023e-22	0.32764	0.644	0.354	8.82873e-18	Proliferating Mac	KPNB1
	HSP90AA1	1.10261e-21	0.423949	0.986	0.935	1.9665e-17	Proliferating Mac	HSP90AA1
	RBM17	1.81727e-21	0.267037	0.607	0.315	3.2411e-17	Proliferating Mac	RBM17
	VPS29	2.03489e-21	0.347045	0.84	0.619	3.62922e-17	Proliferating Mac	VPS29
	SLC25A5	2.44937e-21	0.416003	0.936	0.765	4.36845e-17	Proliferating Mac	SLC25A5
	SRSF2	2.88015e-21	0.385314	0.845	0.641	5.13674e-17	Proliferating Mac	SRSF2
	KHDRBS1	3.53045e-21	0.276454	0.712	0.401	6.29655e-17	Proliferating Mac	KHDRBS1
	PHF5A	6.52816e-21	0.2631	0.516	0.245	1.1643e-16	Proliferating Mac	PHF5A
	UBB	9.00077e-21	0.288089	0.991	0.958	1.60529e-16	Proliferating Mac	UBB
	TPRKB	1.04413e-20	0.287049	0.616	0.331	1.8622e-16	Proliferating Mac	TPRKB
	TMEM109	1.18511e-20	0.272211	0.53	0.26	2.11365e-16	Proliferating Mac	TMEM109
	CD1A	1.32058e-20	0.392364	0.151	0.031	2.35525e-16	Proliferating Mac	CD1A
	NUCB2	1.51082e-20	0.292953	0.447	0.197	2.69455e-16	Proliferating Mac	NUCB2
	PTGES3	1.52495e-20	0.378019	0.854	0.651	2.71975e-16	Proliferating Mac	PTGES3
	TMEM160	2.0858e-20	0.283826	0.744	0.453	3.72003e-16	Proliferating Mac	TMEM160
	UQCRQ	2.48511e-20	0.317933	0.968	0.888	4.43219e-16	Proliferating Mac	UQCRQ
	MCM5	3.37367e-20	0.26631	0.379	0.153	6.01694e-16	Proliferating Mac	MCM5
	PIN1	4.12167e-20	0.284872	0.603	0.324	7.351e-16	Proliferating Mac	PIN1
	ANP32A	4.76801e-20	0.305609	0.753	0.477	8.50374e-16	Proliferating Mac	ANP32A
	ARPP19	6.8039e-20	0.266806	0.612	0.331	1.21348e-15	Proliferating Mac	ARPP19
	PSME21	1.22143e-19	0.359301	0.941	0.768	2.17843e-15	Proliferating Mac	PSME2
	SET	1.41847e-19	0.371188	0.785	0.558	2.52985e-15	Proliferating Mac	SET
	PSMA4	2.09694e-19	0.344812	0.854	0.656	3.7399e-15	Proliferating Mac	PSMA4
	OLFML31	2.55328e-19	0.279347	0.356	0.14	4.55377e-15	Proliferating Mac	OLFML3
	RNASE21	6.86117e-19	0.344662	0.416	0.181	1.22369e-14	Proliferating Mac	RNASE2
	POLR2K	1.03522e-18	0.286258	0.712	0.447	1.84632e-14	Proliferating Mac	POLR2K
	C12orf75	1.32946e-18	0.293054	0.516	0.257	2.3711e-14	Proliferating Mac	C12orf75
	COMMD4	1.59764e-18	0.25615	0.484	0.236	2.84939e-14	Proliferating Mac	COMMD4
	SNRPA1	1.68032e-18	0.259422	0.466	0.221	2.99685e-14	Proliferating Mac	SNRPA1
	GAPT	1.9217e-18	0.266328	0.484	0.229	3.42736e-14	Proliferating Mac	GAPT
	MRPL18	2.1061e-18	0.27805	0.598	0.333	3.75623e-14	Proliferating Mac	MRPL18
	ACTB	2.25095e-18	0.278228	1	1	4.01457e-14	Proliferating Mac	ACTB
	MTDH	3.69449e-18	0.342691	0.804	0.619	6.58912e-14	Proliferating Mac	MTDH
	HSPB11	5.10078e-18	0.282546	0.616	0.355	9.09725e-14	Proliferating Mac	HSPB11
	HTRA11	5.23701e-18	0.364137	0.457	0.217	9.3402e-14	Proliferating Mac	HTRA1
	ARHGDIB	8.119e-18	0.288446	0.977	0.936	1.44802e-13	Proliferating Mac	ARHGDIB
	DNAJC8	9.29537e-18	0.292272	0.731	0.466	1.65783e-13	Proliferating Mac	DNAJC8
	HNRNPR	1.10864e-17	0.302778	0.616	0.366	1.97727e-13	Proliferating Mac	HNRNPR
	HINT1	1.33689e-17	0.303607	0.963	0.87	2.38434e-13	Proliferating Mac	HINT1
	LDHB	1.34633e-17	0.364515	0.781	0.56	2.40117e-13	Proliferating Mac	LDHB
	MT-CO2	2.13414e-17	0.29766	1	0.999	3.80625e-13	Proliferating Mac	MT-CO2
	RBM25	2.83578e-17	0.285207	0.721	0.458	5.05761e-13	Proliferating Mac	RBM25
	NONO	3.07413e-17	0.257654	0.639	0.363	5.48272e-13	Proliferating Mac	NONO
	SNRPD3	6.32413e-17	0.309054	0.708	0.483	1.12791e-12	Proliferating Mac	SNRPD3
	RNASEH2C	6.83265e-17	0.251035	0.635	0.369	1.2186e-12	Proliferating Mac	RNASEH2C
	ATG3	1.19749e-16	0.279659	0.703	0.425	2.13572e-12	Proliferating Mac	ATG3
	MEF2C1	1.5984e-16	0.326841	0.744	0.48	2.85076e-12	Proliferating Mac	MEF2C
	NUTF2	2.25075e-16	0.25611	0.598	0.341	4.01421e-12	Proliferating Mac	NUTF2
	BLOC1S1	2.5869e-16	0.255826	0.932	0.792	4.61374e-12	Proliferating Mac	BLOC1S1
	C31	2.83643e-16	0.428638	0.68	0.409	5.05877e-12	Proliferating Mac	C3
	SUMO2	3.37696e-16	0.267481	0.963	0.928	6.02281e-12	Proliferating Mac	SUMO2
	NDUFA2	3.57456e-16	0.291817	0.868	0.662	6.37524e-12	Proliferating Mac	NDUFA2
	ENY2	3.67677e-16	0.282234	0.909	0.713	6.55751e-12	Proliferating Mac	ENY2
	SERBP1	6.57283e-16	0.315525	0.795	0.595	1.17226e-11	Proliferating Mac	SERBP1
	SNCA	9.61336e-16	0.250798	0.42	0.203	1.71454e-11	Proliferating Mac	SNCA
	YWHAE	1.1904e-15	0.284265	0.858	0.659	2.12308e-11	Proliferating Mac	YWHAE
	TMEM14B	1.20005e-15	0.280691	0.694	0.465	2.14029e-11	Proliferating Mac	TMEM14B
	MT-ND4	1.40448e-15	0.265492	1	1	2.50488e-11	Proliferating Mac	MT-ND4
	SDF2L1	1.49619e-15	0.297202	0.63	0.377	2.66846e-11	Proliferating Mac	SDF2L1
	HNRNPM	2.30049e-15	0.284557	0.744	0.493	4.10293e-11	Proliferating Mac	HNRNPM
	ENSA	3.01665e-15	0.257357	0.74	0.505	5.3802e-11	Proliferating Mac	ENSA
	PARK7	4.48335e-15	0.272973	0.886	0.774	7.99606e-11	Proliferating Mac	PARK7
	POLE4	4.84467e-15	0.260596	0.621	0.376	8.64048e-11	Proliferating Mac	POLE4
	CACYBP	7.01879e-15	0.279905	0.612	0.39	1.2518e-10	Proliferating Mac	CACYBP
	ETFB	1.31438e-14	0.263911	0.662	0.431	2.34419e-10	Proliferating Mac	ETFB
	ERP29	1.54965e-14	0.282912	0.84	0.643	2.76381e-10	Proliferating Mac	ERP29
	PLP2	2.2864e-14	0.256616	0.731	0.499	4.07779e-10	Proliferating Mac	PLP2
	HNRNPU	3.34778e-14	0.251304	0.795	0.541	5.97077e-10	Proliferating Mac	HNRNPU
	COTL12	3.95563e-14	0.329413	0.968	0.903	7.05486e-10	Proliferating Mac	COTL1
	HSPD1	6.20051e-14	0.258213	0.694	0.463	1.10586e-09	Proliferating Mac	HSPD1
	PSMB8	1.08806e-13	0.270915	0.744	0.531	1.94055e-09	Proliferating Mac	PSMB8
	CKLF1	1.22665e-13	0.349064	0.904	0.756	2.18772e-09	Proliferating Mac	CKLF
	SFPQ	1.2664e-13	0.257969	0.635	0.41	2.25862e-09	Proliferating Mac	SFPQ
	SUMO3	1.44211e-13	0.267047	0.694	0.489	2.57201e-09	Proliferating Mac	SUMO3
	SAMHD1	1.49319e-13	0.261003	0.863	0.627	2.66311e-09	Proliferating Mac	SAMHD1
	ALOX5AP1	2.12259e-13	0.40942	0.932	0.791	3.78564e-09	Proliferating Mac	ALOX5AP
	TMEM14C	2.25568e-13	0.272159	0.804	0.587	4.02301e-09	Proliferating Mac	TMEM14C
	PDCD5	2.46482e-13	0.252812	0.63	0.4	4.396e-09	Proliferating Mac	PDCD5
	PLD41	2.68178e-13	0.258666	0.484	0.265	4.78296e-09	Proliferating Mac	PLD4
	VAMP8	3.07885e-13	0.257037	0.977	0.948	5.49113e-09	Proliferating Mac	VAMP8
	TUBA1A	3.39311e-13	0.33522	0.607	0.393	6.0516e-09	Proliferating Mac	TUBA1A
	SRSF7	3.43581e-13	0.317268	0.758	0.541	6.12777e-09	Proliferating Mac	SRSF7
	PSMB9	3.82133e-13	0.315736	0.799	0.591	6.81533e-09	Proliferating Mac	PSMB9
	OGFRL1	4.6474e-13	0.260262	0.598	0.37	8.28864e-09	Proliferating Mac	OGFRL1
	CRIP12	4.71835e-13	0.253623	0.644	0.414	8.41517e-09	Proliferating Mac	CRIP1
	RBM8A	4.82256e-13	0.266783	0.753	0.567	8.60104e-09	Proliferating Mac	RBM8A
	CORO1A1	5.63012e-13	0.30598	0.854	0.697	1.00413e-08	Proliferating Mac	CORO1A
	CD1C1	1.61001e-12	0.335192	0.342	0.162	2.87146e-08	Proliferating Mac	CD1C
	SLBP	4.49581e-12	0.262244	0.438	0.248	8.01827e-08	Proliferating Mac	SLBP
	UBALD2	6.91425e-12	0.268181	0.475	0.277	1.23316e-07	Proliferating Mac	UBALD2
	NCL	1.17213e-11	0.304791	0.74	0.585	2.0905e-07	Proliferating Mac	NCL
	AP1S21	1.78587e-11	0.341587	0.731	0.585	3.1851e-07	Proliferating Mac	AP1S2
	LAT2	2.36202e-11	0.252325	0.548	0.345	4.21265e-07	Proliferating Mac	LAT2
	SNRPE	3.87362e-11	0.273644	0.795	0.631	6.90861e-07	Proliferating Mac	SNRPE
	HNRNPF	4.78624e-11	0.264119	0.749	0.57	8.53626e-07	Proliferating Mac	HNRNPF
	HNRNPH1	1.01851e-10	0.284432	0.667	0.477	1.81651e-06	Proliferating Mac	HNRNPH1
	COX5A	1.26672e-10	0.253935	0.868	0.758	2.25919e-06	Proliferating Mac	COX5A
	MARCKS1	3.42808e-10	0.361492	0.667	0.507	6.11399e-06	Proliferating Mac	MARCKS
	HMGA1	8.105e-10	0.278716	0.58	0.414	1.44553e-05	Proliferating Mac	HMGA1
	CLEC11A	6.72875e-09	0.300205	0.361	0.212	0.000120007	Proliferating Mac	CLEC11A
	RGS12	1.8224e-06	0.372061	0.881	0.838	0.0325026	Proliferating Mac	RGS1
	IFI44L	4.13337e-06	0.274254	0.402	0.277	0.0737187	Proliferating Mac	IFI44L
	MX1	5.97101e-06	0.277274	0.406	0.285	0.106493	Proliferating Mac	MX1
	ISG151	1.44107e-05	0.259245	0.717	0.585	0.257014	Proliferating Mac	ISG15
	MT1E	4.10981e-05	0.253077	0.571	0.439	0.732985	Proliferating Mac	MT1E
	CXCL10	0.0010137	0.409705	0.123	0.066	1	Proliferating Mac	CXCL10
