# Supplementary material for: Sialic acids in pancreatic cancer cells drive tumour-associated macrophage differentiation via the Siglec receptors Siglec-7 and Siglec-9
Source: Nat Commun. 2021 Feb 24;12:1270. doi: 10.1038/s41467-021-21550-4 (PMC7904912; doi:10.1038/s41467-021-21550-4)
Supplement: Supplementary file 5 — Supplementary Data 2 [file 41467_2021_21550_MOESM5_ESM.xlsx]

## Sheet: Supplementary Data 2
	Gene Sets used for the classification of myeloid cells based from Sander et al.
	Monocytes	GM-CSF + IL4 Stimulation	GM-CSF Stimulation	M-CSF Stimulation
		moDCs	moMac - GM-CSF	moMac - M-CSF
	SELL	CCL23	OLR1	FCGBP
	PADI4	ALOX15	C19orf59	CCL2
	THBS1	CD1A	PIM1	GPNMB
	S100A12	MMP12	FBP1	SEPP1
	VNN2	CCL13	ENPP2	LGMN
	CRISPLD2	CCL26	MT1G	GATM
	HBB	MAOA	CCR2	ADAMDEC1
	PROK2	ADAM19	FCGR2B	LILRB5
	FAM65B	HOMER2	MARCO	FUCA1
	MTMR11	CCL17	ID3	COLEC12
	S100A8	DNASE1L3	TM7SF4	DAB2
	STK17B	CD209	HSD11B1	ETV5
	CD1D	CD1B	CD69	CD163
	HBA2	CLEC4G	C11orf82	RAB3IL1
	TSC22D3	CCL22	AFMID	SPP1
	PDE4B	CD1C	PROS1	SCD
	S100A9	FCER1A	MT1F	SERPINB2
	STX11	FOXQ1	FER1L3	VSIG4
	PTGS2	PPP1R14A	ABCC3	SLC2A5
	CDKN2D	ABCA6	NPC1	MMP9
	CXCR4	LAMP3	MT1A	ITGB5
	LOC338758	CST7	MOBKL2B	MERTK
	IL1B	RAP1GAP	PDSS1	GPR34
	G0S2	CTNNAL1	C15orf48	PID1
	FCN1	DUOX1	ANKRD22	TNFRSF21
	PDK4	PALLD	GPR68	SLC9A9
	HIF1A	QPRT	ENPP4	M160
	ATF3	GFRA2	RALGDS	PMP22
	NBPF10	FCER2	CCL24	STAB1
	ZFP36L2	IL1R2	RBPJ	ALDH1A1
	VCAN	MOCOS	IL21R	RGL1
	CFP	C1QC	CA2	DRAM1
	KLF2	CLDN1	RAP2A	ALDOC
	IRS2	RN7SK	STEAP3	GNPDA1
	C10orf54	GOLGA8B	PPARG	NPL
	HES4	RAMP1	RTN1	LOC642755
	PFKFB3	ESPNL	MT1H	FOLR2
	CD55	C1QB	TNS3	FASN
	CD48	TUBB2B	ABCG1	BNIP3
	PLAC8	BATF3	EML4	LSS
	SERPINA1	GALNTL4	ATP2C1	ADAP2
	NAPSB	KIAA1671	GK	TLR7
	TAGAP	CCL15	ITPR1	RB1
	FGR	CD24	ARRDC4	ITSN1
	TMEM154	KRT17	MRC1L1	LDLR
	LSP1	PFKP		SNCA
	FPR1	CDR2L		ADA
	RBP7	C17orf58		CTSL1
	HBEGF	CCL4L2		MYO7A
	CD52	ACOT7		MSR1
	LILRA5	SUCNR1		SQLE
	MCL1	SCARB1		ADORA3
	PELI1	MAP3K4		ACAT2
	ICAM3	DUOXA1		HMGCS1
	SIK1	TACSTD2		RAPH1
	CD37	MATK		INSIG1
	FYN	SLAMF1		IGFBP4
	DDIT3	MAF		C1orf85
	TOB1	PDXK		MARCKS
	LILRA3	CCL8		LOC731486
	GABARAPL1	CCDC90A		IDH1
	NAMPT	CBR3		DHRS3
	PELI2	ANKRD20A1		ENC1
	DYSF	CLEC10A		DHCR7
	AQP9	FSCN1		GIMAP6
	JMJD1C	RAB33A		SC4MOL
	CSF3R	IL1RN		STARD13
	MPEG1	PARM1		FADS1
	WARS	NET1		LYVE1
	TNFAIP3	HPS5		WWP1
	NBPF20	DKFZp761P0423		MMD
	RIPK2	CD1E		KCTD12
	DDIT4	SNX8		CYFIP1
	S100P	SLC7A8		EPB41L3
	LOC441087	C1orf218		PLD3
	GNG2	HLX		NCF4
	SCARNA9	SPINT2		SLC23A2
	EIF4E3	HLA-DOA		DEPDC6
	LYZ	AUH		MGLL
	CTSS	PRDM1		SC5DL
	CEBPD	HLA-DRB6		NRP1
	NLRP3	CCL18		NQO1
	FOS	ASAP1		IRF8
	PRKCB1	RCAN1		ATG4C
	KLF4	MAT2A
	RGS2	SOCS1
	HNRPH1	MAN1C1
	F5	SCN9A
	NR4A2	PLAU
	LOC606724	SHPK
	LOC728069	ST6GAL1
	ZNF549	NMNAT3
	ARRB2	GAS6
	ZMAT3	C14orf173
	CHRNA5	TRPV2
	IRAK3	NAGPA
	RILPL2	C5orf20
	XPNPEP3	CCNA1
	PECAM1	FAM125B
	C15orf39	MATN2
	NFIL3	AP2M1
	S1PR3	FLNB
	NACC2	CISH
	BTG1	CTDSPL
	C5AR1	CLEC4A
	LRAP	C1orf54
	NCF1	AVPI1
	ARL4A	PELP1
	NUFIP2	SLC47A1
	RAB37	C20orf100
	CKAP4	PNPLA7
	RNASE2	CFB
	TXNIP	TUBB6
	TMEM17	CCR7
	HEBP2	PPP1R16B
	TNFRSF1B	INSIG2
	KLF10	GPD1L
	CD302	SLC27A3
	FOSB	SPTAN1
	CD97	ZBTB46
	RPS3A	GPX3
	C14orf85	EVL
	HRASLS3	MAP1S
	VIPR1	LEPREL1
	JUNB	PON2
	RHOB	LMNA
	ZDHHC1	FABP5
	FTH1	MAP4K1
	dJ341D10.1	MCOLN2
	TESC	ITM2C
	DUSP1	CD226
	PTGER2	C2
	TNFAIP2	DUSP5
	FOLR3	SLC25A25
	LRRK2	CRH
	CTNNB1	SCRN1
	OAS3	NUB1
	MLKL	C9orf61
	ID1	AP2A2
	TAGLN2	RFTN1
	ASGR1	SLC44A1
	OLIG1	RASGRP3
	MOSC1	ZC3H3
	CORO1A	N4BP1
	CDKN1B	GADD45A
	GRPEL1	PTMS
	ING1	MSC
	SMARCD3	VASH1
	FFAR2	MICAL1
	LOC644934	LPP
	ELF1	ADAM8
	SNORD13	ADAMTSL4
	ACSL1	WNT5B
	DUSP6	MAP1A
	LGALS9	BCAR3
	FLJ46309	CARD9
	MKNK2	RASSF7
	IFITM2	TSKU
	CDKN2AIPNL	TOP1MT
	MYADM	TPM2
	LOC255809	HMG20B
	SERPINB1	JUP
	GGA1	TIAF1
	C3orf34	ARHGAP10
	NUP214	ACTA2
	JUN	DNAJB2
	CASP1	LOR
	DEDD2	RHBDF1
	LOC440345	C10orf33
	IFITM3	TSPAN32
	HLA-E	DPP9
	PSMD12	RAB7B
	SMAD3	LTB
	VAMP2	MFSD6
	NCF1C	JAG1
	SHROOM4	CDH2
	C19orf43	DHRS11
	PITPNM1	FHOD1
	PNPLA2	SAMD9L
	EVI2A	CCDC6
	FLJ22662	AIFM1
	GIT2	CBLB
	ZFP36	RABGAP1
	ADD3	ASCL2
	FEM1C	TNFRSF4
	FAM117B	SLC2A1
	C17orf91	RHBDD2
	GBP4	P4HA2
	ERN1	DOCK1
	VSTM1	AK2
	CD300LB	CALCRL
	SOD2	DSE
	HSD17B11	RUNX1
	MARCKSL1	CLIP2
	LOC285074	CARM1
	SAT1	KLHL3
	RAB24	GFOD1
	C21orf24	HSPB1
	LOC648000	CMTM8
	FLJ43093	BTBD12
	LOC645385	AARS
	FBXW7	ANPEP
	JAK1
	HMGB2
	FKSG30
	HIST2H2AC
	HIST2H2AA3
	LOC731985
	DDX21
	VNN3
	RPL37A
	YOD1
	CAST
	LOC730740
	LOC643031
	GRIPAP1
	NRGN
	RBM39
	PPP1CB
	ZNF281
	LOC653658
	LTA4H
	OSM
	TNFRSF10B
	LOC653610
	MAGT1
	PTPRC
	CYBB
	CHD1
	C21orf7
	NT5C3
	SORL1
	FTHL12
	LYN
	LTB4R
	NAAA
	SAT2
	SPN
	ZBTB43
	OTUD1
	CNIH4
	CSDA
	CES1
	GARNL4
	CCDC49
	GCH1
	XKR8
	YPEL2
	GNA13
	C9orf72
	RASSF5
	CLEC12A
	SLC44A2
	MID1IP1
	C14orf153
	PFDN5
	CASP4
	SNX10
	TSC22D2
	LILRA2
	DKFZp761E198
	LOC200030
	PTP4A2
	ZNF394
	CHMP1B
	FYB
	LOC645138
	ITGA4
	IL17RA
	NFKBIZ
	HLA-F
	HPSE
	PLIN2
	CDC42EP3
	HNRNPL
	CCRN4L
	UBXN11
	EMR2
